# Supplementary material for: Multiple Early Life Stressors as Risk Factors for Neurodevelopmental Abnormalities in the F1 Wistar Rats
Source: Brain Sci. 2023 Sep 22;13(10):1360. doi: 10.3390/brainsci13101360 (PMC10605318; doi:10.3390/brainsci13101360)
Supplement: Supplementary file 1 [file brainsci-13-01360-s001.zip]

Archive with 1 entries (1 files):
- brainsci-2520949-supplementary.pdf
